# Supplementary material for: Dynamic Crosslinking of LDPE by Nitroxide Radical Coupling of a Dicyclopentadiene Dicarboxylic Acid and Its Dynamic Properties
Source: Polymers (Basel). 2025 May 31;17(11):1536. doi: 10.3390/polym17111536 (PMC12157318; doi:10.3390/polym17111536)
Supplement: Supplementary file 1 [file polymers-17-01536-s001.zip]

Archive with 1 entries (1 files):
- polymers-3644012-supplementary.pdf
